# Supplementary material for: The mid‐domain effect and habitat complexity applied to elevational gradients: Moss species richness in a temperate semihumid monsoon climate mountain of China
Source: Ecol Evol. 2021 May 4;11(12):7448–60. doi: 10.1002/ece3.7576 (PMC8216932; doi:10.1002/ece3.7576)
Supplement: Supplementary file 3 — Table S2 [file ECE3-11-7448-s001.xlsx]

## Sheet: Sheet1
Sampling site	Species richness	Elevation	Vegetation types	No. of vegetation types	Community types	No. of community types	MDE	MDE lower	MDE upper	Annual precipitation	Solar radiation	Annual average temperature	Wind speed
1	4	923	grass	1	stone; soil	2	6.5208	1.8957	11.1459	452	16018	8.2625	2.65833
2	19	942	broad-leaved forest; grass	2	stone; soil	2	8.9763	3.6472	14.3054	452	16020	8.04583	2.7
3	7	961	broad-leaved forest; bush wood	2	stone; soil; woody	3	8.9101	3.3492	14.471	452	16020	8.04583	2.7
4	3	980	grass	1	woody	1	9.5998	3.871	15.3286	454	15981	7.90417	2.83333
5	18	999	broad-leaved forest; grass	2	aquatic; stone; soil	3	10.0769	4.3049	15.8489	454	15997	7.90417	2.75833
6	9	1017	broad-leaved forest	1	stone; soil	2	10.2044	4.3646	16.0442	454	15981	7.90417	2.83333
7	12	1036	broad-leaved forest; shrub grass	2	soil	1	10.3894	4.4854	16.2934	454	15983	7.9	2.76667
8	6	1055	shrub grass; grass	2	stone; soil	2	10.2502	4.3056	16.1948	454	15981	7.90417	2.83333
9	9	1074	shrub grass; grass	2	soil	1	10.6485	4.641	16.656	457	15958	7.79583	2.89167
10	6	1093	bush wood; shrub grass	2	stone; soil	2	10.8419	4.8542	16.8296	454	15983	7.9	2.76667
11	15	1112	broad-leaved forest; bush wood; shrub grass	3	soil	1	11.1699	5.0346	17.3052	454	15983	7.9	2.76667
12	6	1131	grass	1	soil	1	11.2475	5.0508	17.4442	454	15986	7.9375	2.79167
13	5	1150	broad-leaved forest; shrub grass	2	stone; soil	2	11.4573	5.2789	17.6357	454	15986	7.9375	2.79167
14	9	1168	broad-leaved forest; shrub grass	2	stone; soil; woody	3	11.7137	5.3758	18.0516	454	15986	7.9375	2.79167
15	14	1187	broad-leaved forest	1	stone; soil; woody	3	12.2214	5.8068	18.636	454	15986	7.9375	2.79167
16	11	1206	broad-leaved forest; bush wood	2	stone; soil	2	12.2475	5.8946	18.6004	460	15990	7.52083	2.80833
17	7	1225	bush wood	1	stone; woody	2	12.5673	5.9951	19.1395	471	15952	7.14167	2.975
18	17	1244	shrub grass	1	stone; soil; woody	3	12.7444	6.3141	19.1747	489	15916	5.83333	3.16667
19	8	1263	shrub grass	1	stone	1	13.0906	6.5401	19.6411	475	15969	6.3125	2.94167
20	17	1282	shrub grass	1	stone; soil	2	13.2548	6.642	19.8676	510	15915	5.85	3.11667
21	15	1301	broad-leaved forest	1	aquatic; stone	2	13.6075	6.9286	20.2864	510	15857	5.2125	3.24167
22	17	1319	broad-leaved forest	1	stone; woody	2	13.7627	7.0137	20.5117	510	15857	5.2125	3.24167
23	23	1338	broad-leaved forest	1	aquatic; stone; soil; woody	4	14.0979	7.3595	20.8363	533	15848	5.2125	3.26667
24	16	1357	broad-leaved forest	1	aquatic; stone; woody	3	14.1346	7.3373	20.9319	548	15848	4.39583	3.26667
25	25	1376	bush wood	1	aquatic; stone; soil; woody	4	14.288	7.5392	21.0368	548	15770	4.39583	3.5
26	32	1395	broad-leaved forest	1	stone; soil; woody	3	14.3809	7.5397	21.2221	548	15770	4.39583	3.5
27	32	1414	broad-leaved forest	1	aquatic	1	14.5105	7.6577	21.3633	548	15770	4.39583	3.5
28	16	1433	broad-leaved forest	1	aquatic; stone; woody	3	14.593	7.6626	21.5234	548	15770	4.39583	3.5
29	25	1452	broad-leaved forest	1	aquatic; stone	2	14.7069	7.7393	21.6745	548	15770	4.39583	3.5
30	15	1470	broad-leaved forest	1	stone	1	14.8784	8.0441	21.7127	551	15799	4.5375	3.43333
31	14	1489	broad-leaved forest	1	aquatic; stone; soil; woody	4	15.0672	8.0822	22.0522	548	15770	4.39583	3.5
32	34	1508	broad-leaved forest	1	aquatic; stone; soil; woody	4	14.9687	8.0428	21.8946	548	15848	4.39583	3.26667
33	9	1527	broad-leaved forest	1	aquatic; woody	2	15.1116	8.1191	22.1041	548	15770	4.39583	3.5
34	26	1546	broad-leaved forest	1	stone; soil; woody	3	14.9733	7.9779	21.9687	548	15770	4.39583	3.5
35	8	1565	broad-leaved forest	1	stone; soil; woody	3	15.1539	8.1636	22.1442	551	15799	4.5375	3.43333
36	6	1584	broad-leaved forest	1	aquatic; stone	2	15.1303	8.1519	22.1087	548	15770	4.39583	3.5
37	8	1603	broad-leaved forest	1	aquatic; stone; woody	3	15.1106	8.1652	22.056	548	15770	4.39583	3.5
38	11	1621	broad-leaved forest	1	aquatic; woody	2	15.1657	8.249	22.0824	548	15746	3.8875	3.625
39	14	1640	bush wood	1	aquatic; stone	2	15.1737	8.2035	22.1439	595	15746	3.8875	3.625
40	15	1659	bush wood	1	stone; woody	2	14.9963	8.0492	21.9434	551	15799	4.5375	3.43333
41	17	1678	broad-leaved forest	1	aquatic; stone; soil; woody	4	15.0161	8.0934	21.9388	581	15761	4.05833	3.59167
42	16	1697	bush wood	1	stone; soil	2	15.0081	8.1455	21.8707	595	15746	3.5125	3.625
43	20	1716	bush wood	1	aquatic; stone	2	14.9823	8.0367	21.9279	595	15725	3.5125	3.90833
44	15	1735	broad-leaved forest; bush wood	2	aquatic	1	14.8268	7.9463	21.7073	595	15725	3.5125	3.90833
45	7	1754	broad-leaved forest	1	aquatic; woody	2	14.708	7.8485	21.5675	593	15709	3.825	3.825
46	15	1772	broad-leaved forest	1	aquatic; stone; woody	3	14.6106	7.762	21.4592	595	15725	3.5125	3.90833
47	15	1791	broad-leaved forest	1	aquatic; stone; woody	3	14.5515	7.5898	21.5132	595	15735	3.75	3.85
48	17	1810	broad-leaved forest	1	stone; soil; woody	3	14.3565	7.5239	21.1891	593	15709	3.825	3.825
49	19	1829	broad-leaved forest	1	aquatic; stone; woody	3	14.3726	7.5585	21.1867	595	15735	3.75	3.85
50	32	1848	bush wood	1	aquatic; woody	2	14.1674	7.3397	20.9951	548	15770	4.39583	3.5
51	22	1867	bush wood	1	stone; woody	2	14.0689	7.2505	20.8873	591	15735	3.75	3.85
52	16	1886	bush wood	1	aquatic; stone; woody	3	13.7865	7.1074	20.4656	593	15709	3.825	3.825
53	17	1905	coniferous forest	1	aquatic; stone; woody	3	13.5854	6.8627	20.3081	593	15709	3.825	3.825
54	15	1923	coniferous forest	1	woody	1	13.3387	6.7206	19.9568	591	15735	3.75	3.85
55	15	1942	coniferous forest	1	stone; soil; woody	3	13.173	6.5688	19.7772	591	15735	3.75	3.85
56	16	1961	coniferous forest	1	stone; woody	2	12.8219	6.3402	19.3036	591	15735	3.75	3.85
57	6	1980	coniferous forest	1	stone; soil	2	12.4983	6.031	18.9656	591	15709	3.75	3.825
58	8	1999	coniferous forest	1	stone; woody	2	12.2097	5.7876	18.6318	591	15735	3.75	3.85
59	3	2018	meadow	1	soil	1	12.1875	5.8493	18.5257	591	15709	3.75	3.825
60	2	2037	coniferous forest	1	woody	1	11.7532	5.5034	18.003	591	15735	3.75	3.85
61	3	2056	meadow	1	soil	1	11.4857	5.3053	17.6661	591	15709	3.75	3.825
62	9	2074	coniferous forest	1	woody	1	11.0762	4.9809	17.1715	591	15735	3.75	3.85
63	8	2093	coniferous forest	1	stone; soil; woody	3	11.1637	4.9818	17.3456	591	15735	3.75	3.85
64	5	2112	meadow	1	soil	1	10.7841	4.7229	16.8453	591	15721	4.50833	3.83333
65	4	2131	meadow	1	soil	1	10.7196	4.657	16.7822	591	15735	3.75	3.85
66	4	2150	meadow	1	soil	1	10.3591	4.4989	16.2193	591	15735	3.75	3.85
67	1	2169	meadow	1	soil; woody	2	10.2872	4.3853	16.1891	549	15735	4.47083	3.85
68	6	2188	meadow	1	stone; soil	2	10.1957	4.3308	16.0606	549	15735	4.47083	3.85
69	6	2207	meadow	1	stone; soil	2	10.0745	4.2267	15.9223	549	15735	4.47083	3.85
70	3	2225	meadow	1	soil	1	9.3479	3.7107	14.9851	549	15761	4.47083	3.89167
71	3	2244	meadow	1	soil; woody	2	8.5941	3.152	14.0362	549	15761	4.47083	3.89167
72	18	2263	meadow	1	stone; soil	2	8.5898	3.3365	13.8431	549	15761	4.47083	3.89167
73	8	2282	meadow	1	stone; soil; woody	3	6.355	1.7124	10.9976	549	15761	4.47083	3.89167
